# Supplementary material for: Staphylococcal Enterotoxin M Exhibits Thrombin-like Enzymatic Activity
Source: Biomolecules. 2025 Sep 24;15(10):1357. doi: 10.3390/biom15101357 (PMC12564132; doi:10.3390/biom15101357)
Supplement: Supplementary file 1 [file biomolecules-15-01357-s001.zip]

Archive with 2 entries (2 files):
- biomolecules-3629684-File S1.Original image.pdf
- biomolecules-3629684-supplementary figures.pdf
